# Supplementary material for: Flower-Visiting Butterflies Avoid Predatory Stimuli and Larger Resident Butterflies: Testing in a Butterfly Pavilion
Source: PLoS One. 2016 Nov 15;11(11):e0166365. doi: 10.1371/journal.pone.0166365 (PMC5112811; doi:10.1371/journal.pone.0166365)
Supplement: S1 Table — (XLSX) [file pone.0166365.s001.xlsx]

## Sheet: Supplementary material 1
	S1 Table. Species list, description, and the number of released adults of each butterfly species in the butterfly pavilion at Tama Zoological Park.
	Family	Species	Source	Estimated generation of captive breeding		Larval feeding plants		Number of butterflies released into the pavilion
				Estimation from latest addition of wild individuals	Estimation from source individuals			December	January	February	March	April	May	June	July
	Lycaenidae	Pseudozizeeria maha	Tama	0	>10	Oxalis corniculata		0	6	5	23	62	82	107	87
	Nymphalidae	Argyreus hyperbius	Tama	0	>10	Viola spp.		13	21	7	3	6	11	150	43
	Nymphalidae	Ariadne ariadne	Nansei islands	>10		Ricinus communis		70	110	5	15	101	40	23	254
	Nymphalidae	Cyrestis thyodamas	Nansei islands	2	>10	Ficus virgata, Ficus microcarpa, Ficus benjamina		121	60	120	142	170	9	0	1
	Nymphalidae	Danaus genutia	Nansei islands	1	>10	Metaplexis japonica, Cynanchum liukiuense		28	14	5	10	11	15	10	36
	Nymphalidae	Euploea mulciber	Nansei islands	>10		Nerium indicum		30	23	15	32	151	82	86	121
	Nymphalidae	Idea leuconoe	Nansei islands	1	>10	Parsonsia laevigata		63	84	52	52	27	72	57	24
	Nymphalidae	Ideopsis similis	Nansei islands	1	>10	Tylophora tanakae		24	20	33	19	46	121	144	154
	Nymphalidae	Junonia almana	Nansei islands	>10		Strobilanthes glandulifera		51	181	165	94	108	106	99	147
	Nymphalidae	Kallima inachus	Another facility	Unknown		Strobilanthes glandulifera		0	0	0	1	45	9	0	5
	Nymphalidae	Parantica sita	Tama and Nansei islands	1	>10	Marsdenia tomentosa, Tylophora tanakae		13	11	25	36	24	59	8	9
	Papilionidae	Byasa alcinous	Tama	0	0.5	—		0	0	0	0	0	1	1	2
	Papilionidae	Graphium sarpedon	Tama	0	1	Cinnamomum camphora		0	0	0	0	0	8	26	3
	Papilionidae	Pachliopta aristolochiae	Nansei islands	2	>10	Aristolochia debilis		4	37	7	22	3	17	12	6
	Papilionidae	Papilio helenus	Tochigi and Nagasaki	Unknown		—		0	0	0	0	0	0	0	2
	Papilionidae	Papilio memnon	Nansei islands	1		Citrus natsudaidai, Zanthoxylum ailanthoides		1	0	0	0	0	0	0	0
	Papilionidae	Papilio polytes	Nansei islands	>10		Citrus natsudaidai, Zanthoxylum ailanthoides		185	56	88	237	151	236	253	100
	Papilionidae	Papilio protenor	Tama	0	0.5	Citrus natsudaidai, Zanthoxylum ailanthoides		3	1	3	0	0	1	1	0
	Papilionidae	Papilio xuthus	Tama	0	2	Citrus natsudaidai, Zanthoxylum ailanthoides		0	0	0	0	1	3	67	53
	Pieridae	Eurema blanda	Nansei islands	>10		Cassia surattensis		300	635	455	660	430	880	1070	1390
	Pieridae	Eurema mandarina	Tama	0		—		2	6	5	3	2	5	9	1
	Pieridae	Hebomoia glaucippe	Nansei islands	>10		Crateva religiosa		31	48	39	93	48	44	124	104
	Pieridae	Pieris melete/Pieris nesis	Tama	0	2	Brassica oleracea var. capitata, Nasturtium officinale		16	51	195	124	47	29	45	41
	Source: Tama, in and around Tama Zoological Park; Nansei islands, chain of islands extending from southwestern Kyushu to northern Taiwan; Tochigi and Nagasaki, some fields in Tochigi and Nagasaki prefectures.
	Estimated generation of captive breeding: field-collected individuals were occasionally released into the pavilion or used to produce offspring. "0" means field-collected adult; "0.5" means field-collected egg, larva, or pupa; and "1–10" means the estimated generations of captive breeding.
	Larval feeding plant: the plants mainly used for larval feeding in the rearing room of Tama Zoological Park.
