# Supplementary material for: Flower-Visiting Butterflies Avoid Predatory Stimuli and Larger Resident Butterflies: Testing in a Butterfly Pavilion
Source: PLoS One. 2016 Nov 15;11(11):e0166365. doi: 10.1371/journal.pone.0166365 (PMC5112811; doi:10.1371/journal.pone.0166365)
Supplement: S2 Table — (XLSX) [file pone.0166365.s002.xlsx]

## Sheet: Supplementary material 3
	S3 Table. Abundance, composition, wing size and toxicity of butterflies observed in the predator and the non-predator experiments
		Species	Predator experiment		No-predator experiment		Average wing size (mm)	Wing size variation (mm)	Toxicity
			N	Proportion	N	Proportion
		Argyreus hyperbius	65	6	137	6.4	38.38	36.77 - 40.79
		Ariadne Ariadne	86	7.9	119	5.5	28.02	26.64 - 28.50
		Byasa alcinous	0	0	1	0	51.28	49.58 - 51.93	Toxic
		Cyrestis thyodamas	40	3.7	2	0.1	30.91	28.61 - 33.42
		Danaus genutia	2	0.2	11	0.5	41.55	40.82 - 42.41	Toxic
		Euploea mulciber	17	1.6	93	4.3	48.13	44.83 - 50.64	Toxic
		Hebomoia glaucippe	20	1.8	149	6.9	50.21	46.14 - 52.99
		Idea leuconoe	243	22.4	245	11.4	67.95	61.80 - 74.28	Toxic
		Ideopsis similis	38	3.5	220	10.2	44.64	43.05 - 47.58	Toxic
		Junonia almana	534	49.1	1076	50.1	30.38	27.59 - 32.91
		Papilio polytes	6	0.6	5	0.2	46.03	43.56 - 50.00
		Papilio protenor	10	0.9	47	2.2	63.09	52.82- 69.99
		Papilio Xuthus	9	0.8	17	0.8	57.51	50.08 - 61.70
		Parantica sita	3	0.3	3	0.1	51.27	46.77 - 54.01	Toxic
		Pieris melete/Pieris nesis	12	1.1	23	1.1	28.01	25.00 - 30.60
		Pseudozizeeria maha	2	0.2	0	0	13.03	12.42 - 13.97
		Total	1087	100	2148	100
